# Supplementary material for: A population-based cohort study of obesity, ethnicity and COVID-19 mortality in 12.6 million adults in England
Source: Nat Commun. 2022 Feb 2;13:624. doi: 10.1038/s41467-022-28248-1 (PMC8810846; doi:10.1038/s41467-022-28248-1)
Supplement: Supplementary file 4 — Supplementary Data 1 [file 41467_2022_28248_MOESM4_ESM.xlsx]

## Sheet: ideal
variable	Mean..SD..white	Mean..SD..black	Mean..SD..south.asian	Mean..SD..other
age_2020	61.79 (14.37)	56.57 (12.9)	55.81 (13.15)	54.95 (11.97)
pop_density	3,972.24 (4,218.74)	9,950.46 (6,352.55)	7,990.22 (6,084.68)	7,511.98 (6,136.11)
exposure_to_disease	19.33 (21.3)	23.93 (24.99)	18.66 (23.81)	21.73 (25.17)
proximity_to_others	58.07 (19.36)	58.2 (24.14)	53.68 (26.61)	57.41 (24.93)
bmi	22.57 (1.64)	22.73 (1.61)	22.68 (1.61)	22.43 (1.67)

## Sheet: underweight
variable	Mean..SD..white	Mean..SD..black	Mean..SD..south.asian	Mean..SD..other
age_2020	67.37 (16.12)	60.13 (15.66)	58.03 (16.19)	57.06 (14.11)
pop_density	4,330.42 (4,340.99)	10,658.5 (6,386.36)	8,274.78 (5,878.58)	7,584.39 (6,266.51)
exposure_to_disease	18.63 (20.96)	22.3 (24.97)	16.32 (21.56)	19.73 (23.77)
proximity_to_others	54.2 (24.64)	54.52 (27.7)	49.94 (28.54)	54.37 (26.96)
bmi	17.14 (1.48)	17.21 (1.39)	17.22 (1.24)	17.35 (1.22)

## Sheet: overweight
variable	Mean..SD..white	Mean..SD..black	Mean..SD..south.asian	Mean..SD..other
age_2020	62.42 (13.21)	56.41 (11.75)	55.64 (12.05)	55.47 (11.38)
pop_density	3,753.34 (3,833.11)	9,771.66 (6,291.56)	8,126.98 (5,993.61)	7,646.52 (5,951.65)
exposure_to_disease	18.3 (20.19)	25.94 (26.22)	17.42 (22.23)	21.32 (24.55)
proximity_to_others	58.25 (18.21)	58.92 (24.46)	52.31 (27.66)	56.43 (25.66)
bmi	27.29 (1.41)	27.43 (1.41)	27.22 (1.4)	27.19 (1.4)

## Sheet: obese
variable	Mean..SD..white	Mean..SD..black	Mean..SD..south.asian	Mean..SD..other
age_2020	61.08 (12.19)	56.08 (10.92)	55.34 (11.49)	55.25 (10.93)
pop_density	3,897.04 (3,695.19)	10,045.43 (6,315.57)	8,241.06 (5,757.58)	7,892.33 (6,016.26)
exposure_to_disease	19.5 (20.57)	29.02 (27.8)	15.33 (20.33)	20.65 (23.93)
proximity_to_others	59.21 (18.73)	59.48 (26.18)	47.43 (30.27)	53.57 (27.86)
bmi	34.77 (4.52)	35.01 (4.59)	34.01 (3.93)	34.23 (4.19)
