# Supplementary material for: A population-based cohort study of obesity, ethnicity and COVID-19 mortality in 12.6 million adults in England
Source: Nat Commun. 2022 Feb 2;13:624. doi: 10.1038/s41467-022-28248-1 (PMC8810846; doi:10.1038/s41467-022-28248-1)
Supplement: Supplementary file 5 — Supplementary Data 2 [file 41467_2022_28248_MOESM5_ESM.xlsx]

## Sheet: ideal
Variable	Value	Count.....white	Count.....black	Count.....south.asian	Count.....other
Ethnicity	White	3,497,139 (100.00)
Sex	Male	1,358,150 (38.84)	45,678 (50.31)	105,197 (51.14)	73,567 (39.81)
Sex	Female	2,138,989 (61.16)	45,115 (49.69)	100,494 (48.86)	111,240 (60.19)
Region	East	175,780 ( 5.03)	1,728 ( 1.90)	6,453 ( 3.14)	6,960 ( 3.77)
Region	East Midlands	93,685 ( 2.68)	888 ( 0.98)	3,127 ( 1.52)	2,058 ( 1.11)
Region	London	507,543 (14.51)	61,041 (67.23)	97,983 (47.64)	92,154 (49.86)
Region	North East	130,037 ( 3.72)	378 ( 0.42)	1,558 ( 0.76)	2,579 ( 1.40)
Region	North West	733,759 (20.98)	5,938 ( 6.54)	27,868 (13.55)	20,348 (11.01)
Region	South East	885,170 (25.31)	7,877 ( 8.68)	26,563 (12.91)	34,511 (18.67)
Region	South West	329,508 ( 9.42)	2,366 ( 2.61)	3,318 ( 1.61)	6,704 ( 3.63)
Region	West Midlands	499,624 (14.29)	9,423 (10.38)	36,528 (17.76)	16,527 ( 8.94)
Region	Yorkshire and the Humber	142,033 ( 4.06)	1,154 ( 1.27)	2,293 ( 1.11)	2,966 ( 1.60)
Poppulation density indicator	0	3,476,779 (99.42)	87,090 (95.92)	199,260 (96.87)	180,011 (97.40)
Poppulation density indicator	1	20,360 ( 0.58)	3,703 ( 4.08)	6,431 ( 3.13)	4,796 ( 2.60)
Household deprivation	Not deprived in any dimension	1,863,293 (53.28)	32,822 (36.15)	82,898 (40.30)	86,087 (46.58)
Household deprivation	Deprived in 1 dimension	1,017,585 (29.10)	31,206 (34.37)	67,307 (32.72)	60,388 (32.68)
Household deprivation	Deprived in 2 dimensions	434,049 (12.41)	18,195 (20.04)	39,481 (19.19)	27,198 (14.72)
Household deprivation	Deprived in 3 dimensions	114,160 ( 3.26)	6,163 ( 6.79)	13,650 ( 6.64)	8,575 ( 4.64)
Household deprivation	Deprived in 4 dimensions	11,123 ( 0.32)	900 ( 0.99)	1,461 ( 0.71)	1,127 ( 0.61)
Household deprivation	No code	56,929 ( 1.63)	1,507 ( 1.66)	894 ( 0.43)	1,432 ( 0.77)
IMD decile	1	219,092 ( 6.26)	18,717 (20.62)	33,230 (16.16)	18,991 (10.28)
IMD decile	10	499,595 (14.29)	1,941 ( 2.14)	13,684 ( 6.65)	15,401 ( 8.33)
IMD decile	2	247,311 ( 7.07)	21,662 (23.86)	30,472 (14.81)	24,598 (13.31)
IMD decile	3	282,707 ( 8.08)	16,895 (18.61)	25,510 (12.40)	24,279 (13.14)
IMD decile	4	304,531 ( 8.71)	10,906 (12.01)	22,553 (10.96)	20,653 (11.18)
IMD decile	5	335,700 ( 9.60)	7,392 ( 8.14)	20,918 (10.17)	18,380 ( 9.95)
IMD decile	6	359,435 (10.28)	4,949 ( 5.45)	19,094 ( 9.28)	17,607 ( 9.53)
IMD decile	7	392,888 (11.23)	3,246 ( 3.58)	14,679 ( 7.14)	15,303 ( 8.28)
IMD decile	8	416,922 (11.92)	2,676 ( 2.95)	13,032 ( 6.34)	14,855 ( 8.04)
IMD decile	9	438,958 (12.55)	2,409 ( 2.65)	12,519 ( 6.09)	14,740 ( 7.98)
Socio-Economic Classification	AB	1,009,910 (28.88)	16,388 (18.05)	62,221 (30.25)	53,943 (29.19)
Socio-Economic Classification	C1	1,063,033 (30.40)	28,231 (31.09)	51,204 (24.89)	53,096 (28.73)
Socio-Economic Classification	C2	661,148 (18.91)	16,475 (18.15)	26,595 (12.93)	29,002 (15.69)
Socio-Economic Classification	D	656,552 (18.77)	21,530 (23.71)	54,960 (26.72)	38,648 (20.91)
Socio-Economic Classification	E	91,548 ( 2.62)	7,203 ( 7.93)	10,238 ( 4.98)	9,164 ( 4.96)
Socio-Economic Classification	No code	14,948 ( 0.43)	966 ( 1.06)	473 ( 0.23)	954 ( 0.52)
Highest educational attainment	No academic or professional qualifications	703,321 (20.11)	15,661 (17.25)	44,853 (21.81)	30,818 (16.68)
Highest educational attainment	Level 1: 1-4 GCSE/O-levels	435,085 (12.44)	11,860 (13.06)	20,648 (10.04)	15,362 ( 8.31)
Highest educational attainment	Level 2: 5+ GCSE/O-levels	485,437 (13.88)	11,713 (12.90)	15,646 ( 7.61)	15,599 ( 8.44)
Highest educational attainment	Apprenticeship	117,004 ( 3.35)	1,430 ( 1.58)	1,198 ( 0.58)	1,213 ( 0.66)
Highest educational attainment	Level 3: 2+ A Levels or equivalent	346,517 ( 9.91)	8,217 ( 9.05)	11,794 ( 5.73)	12,751 ( 6.90)
Highest educational attainment	Level 4+: Degree or above	1,258,407 (35.98)	33,159 (36.52)	80,917 (39.34)	79,551 (43.05)
Highest educational attainment	Other: Vocational/Work related qualification or Qualification gained outside the UK (NI)	151,368 ( 4.33)	8,753 ( 9.64)	30,635 (14.89)	29,513 (15.97)
Household tenancy	Owned: owned outright	1,332,170 (38.09)	10,874 (11.98)	57,995 (28.20)	38,209 (20.68)
Household tenancy	Owned: owned with a mortgage or loan	1,404,705 (40.17)	27,145 (29.90)	94,515 (45.95)	74,671 (40.40)
Household tenancy	Shared owndership	20,917 ( 0.60)	1,365 ( 1.50)	999 ( 0.49)	2,110 ( 1.14)
Household tenancy	Social rented from council	182,733 ( 5.23)	18,585 (20.47)	11,583 ( 5.63)	13,866 ( 7.50)
Household tenancy	Other social rented	180,685 ( 5.17)	15,624 (17.21)	10,263 ( 4.99)	12,787 ( 6.92)
Household tenancy	Private rented	332,647 ( 9.51)	15,335 (16.89)	27,584 (13.41)	39,618 (21.44)
Household tenancy	Living rent free	28,334 ( 0.81)	899 ( 0.99)	2,279 ( 1.11)	2,592 ( 1.40)
Household tenancy	No code required	14,948 ( 0.43)	966 ( 1.06)	473 ( 0.23)	954 ( 0.52)
Type of accomodation	Detatched whole house or bungalow	1,069,933 (30.59)	6,136 ( 6.76)	39,898 (19.40)	32,150 (17.40)
Type of accomodation	Semi-deteched whole house or bungalow	1,137,128 (32.52)	18,476 (20.35)	63,007 (30.63)	47,093 (25.48)
Type of accomodation	Terraced whole house or bungalow	776,538 (22.20)	24,591 (27.08)	63,204 (30.73)	47,796 (25.86)
Type of accomodation	Flat in purpose built block of flats or tenement	314,997 ( 9.01)	32,488 (35.78)	31,226 (15.18)	41,827 (22.63)
Type of accomodation	Flat that is part of a converted or shared house	112,639 ( 3.22)	6,855 ( 7.55)	5,049 ( 2.45)	10,542 ( 5.70)
Type of accomodation	Flat that is in a commercial building	18,637 ( 0.53)	712 ( 0.78)	2,349 ( 1.14)	3,843 ( 2.08)
Type of accomodation	Caravan or other mobile or temporary structure	10,338 ( 0.30)	28 ( 0.03)	64 ( 0.03)	124 ( 0.07)
Type of accomodation	No code	56,929 ( 1.63)	1,507 ( 1.66)	894 ( 0.43)	1,432 ( 0.77)
Household size	1-2	2,319,924 (66.34)	52,006 (57.28)	62,883 (30.57)	89,211 (48.27)
Household size	3-4	1,023,360 (29.26)	30,147 (33.20)	99,461 (48.35)	76,151 (41.21)
Household size	5-6	92,212 ( 2.64)	6,468 ( 7.12)	33,936 (16.50)	15,565 ( 8.42)
Household size	Missing	56,929 ( 1.63)	1,507 ( 1.66)	894 ( 0.43)	1,432 ( 0.77)
Household size	7+	4,714 ( 0.13)	665 ( 0.73)	8,517 ( 4.14)	2,448 ( 1.32)
Multigenerational household	No	3,103,155 (88.73)	76,850 (84.64)	149,706 (72.78)	153,463 (83.04)
Multigenerational household	Yes	337,055 ( 9.64)	12,436 (13.70)	55,091 (26.78)	29,912 (16.19)
Multigenerational household	No code	56,929 ( 1.63)	1,507 ( 1.66)	894 ( 0.43)	1,432 ( 0.77)
Overcrowded		162,816 ( 4.66)	22,841 (25.16)	39,186 (19.05)	34,801 (18.83)
Keyworker type	Education and childcare	281,810 ( 8.06)	4,338 ( 4.78)	8,771 ( 4.26)	7,460 ( 4.04)
Keyworker type	Food and necessary goods	17,072 ( 0.49)	465 ( 0.51)	1,971 ( 0.96)	927 ( 0.50)
Keyworker type	Health and social care	271,829 ( 7.77)	11,224 (12.36)	16,235 ( 7.89)	20,045 (10.85)
Keyworker type	Key public services	68,597 ( 1.96)	1,703 ( 1.88)	2,685 ( 1.31)	2,646 ( 1.43)
Keyworker type	National and Local Government	33,938 ( 0.97)	969 ( 1.07)	1,740 ( 0.85)	1,079 ( 0.58)
Keyworker type	Not keyworker	2,708,189 (77.44)	69,450 (76.49)	166,847 (81.12)	148,167 (80.17)
Keyworker type	Public safety and national security	39,166 ( 1.12)	736 ( 0.81)	930 ( 0.45)	1,003 ( 0.54)
Keyworker type	Transport	29,538 ( 0.84)	1,064 ( 1.17)	1,585 ( 0.77)	1,016 ( 0.55)
Keyworker type	Utilities and communication	47,000 ( 1.34)	844 ( 0.93)	4,927 ( 2.40)	2,464 ( 1.33)
Keyworker in household	No code	56,929 ( 1.63)	1,507 ( 1.66)	894 ( 0.43)	1,432 ( 0.77)
Keyworker in household	No	2,240,059 (64.05)	56,216 (61.92)	130,526 (63.46)	123,388 (66.77)
Keyworker in household	Yes	1,200,151 (34.32)	33,070 (36.42)	74,271 (36.11)	59,987 (32.46)
Household with children		668,311 (19.11)	26,032 (28.67)	84,674 (41.17)	59,731 (32.32)
Cerebral Palsy		567 ( 0.02)	15 ( 0.02)	39 ( 0.02)	19 ( 0.01)
Asthma		359,232 (10.27)	7,779 ( 8.57)	22,319 (10.85)	16,516 ( 8.94)
Atrial Fibrillation		156,535 ( 4.48)	1,163 ( 1.28)	2,797 ( 1.36)	2,358 ( 1.28)
Coronary heart disease		185,314 ( 5.30)	2,438 ( 2.69)	15,380 ( 7.48)	6,341 ( 3.43)
Blood cancer		50,388 ( 1.44)	878 ( 0.97)	1,777 ( 0.86)	1,578 ( 0.85)
COPD		171,597 ( 4.91)	1,592 ( 1.75)	3,711 ( 1.80)	2,753 ( 1.49)
Cystic fibrosis or bronchiectasis or alveolitis		57,845 ( 1.65)	1,084 ( 1.19)	2,297 ( 1.12)	1,618 ( 0.88)
Dementia		89,393 ( 2.56)	2,228 ( 2.45)	2,759 ( 1.34)	1,723 ( 0.93)
Diabetes	No	3,306,386 (94.55)	78,287 (86.23)	159,771 (77.68)	162,725 (88.05)
Diabetes		190,753 ( 5.45)	12,506 (13.77)	45,920 (22.32)	22,082 (11.95)
Learning disability	No	3,452,292 (98.72)	89,799 (98.91)	203,619 (98.99)	183,402 (99.24)
Learning disability	Learning disability	43,792 ( 1.25)	976 ( 1.07)	2,037 ( 0.99)	1,367 ( 0.74)
Learning disability	Down's syndrome	1,055 ( 0.03)	18 ( 0.02)	35 ( 0.02)	38 ( 0.02)
Heart failure		69,021 ( 1.97)	1,231 ( 1.36)	3,329 ( 1.62)	1,467 ( 0.79)
Liver cirrhosis		10,708 ( 0.31)	251 ( 0.28)	551 ( 0.27)	526 ( 0.28)
Neurological disease		3,971 ( 0.11)	106 ( 0.12)	203 ( 0.10)	143 ( 0.08)
Parkinson's disease		21,180 ( 0.61)	379 ( 0.42)	937 ( 0.46)	593 ( 0.32)
Peripheral vascular disease		47,500 ( 1.36)	771 ( 0.85)	1,448 ( 0.70)	820 ( 0.44)
fracture of hip, wrist, spine or humerus		7,509 ( 0.21)	22 ( 0.02)	166 ( 0.08)	88 ( 0.05)
Rheumatoid arthritis or SLE		45,188 ( 1.29)	966 ( 1.06)	2,969 ( 1.44)	1,789 ( 0.97)
Severe mental illness		626,136 (17.90)	12,773 (14.07)	23,263 (11.31)	23,496 (12.71)
Stroke or TIA		136,743 ( 3.91)	2,614 ( 2.88)	5,589 ( 2.72)	3,137 ( 1.70)
Thrombosis or pulmonary embolus		874 ( 0.02)	7 ( 0.01)	58 ( 0.03)	19 ( 0.01)
Taking immunosuppressants		1,139 ( 0.03)	13 ( 0.01)	47 ( 0.02)	20 ( 0.01)
Taking anti-leukotriene or long acting beta2-agonists		262,069 ( 7.49)	3,547 ( 3.91)	12,562 ( 6.11)	7,744 ( 4.19)
Taking oral steroids in the last 6 months		57,597 ( 1.65)	845 ( 0.93)	2,039 ( 0.99)	1,251 ( 0.68)
Chronic Kidney disease	0	3,419,176 (97.77)	88,667 (97.66)	201,488 (97.96)	182,680 (98.85)
Chronic Kidney disease	2	68,032 ( 1.95)	1,602 ( 1.76)	3,361 ( 1.63)	1,704 ( 0.92)
Chronic Kidney disease	3	6,925 ( 0.20)	232 ( 0.26)	476 ( 0.23)	211 ( 0.11)
Chronic Kidney disease	4	3,006 ( 0.09)	292 ( 0.32)	366 ( 0.18)	212 ( 0.11)
Solid organ transplant		424 ( 0.01)	36 ( 0.04)	37 ( 0.02)	22 ( 0.01)
Urban Rural classification	Rural hamlets and isolated dwellings	150,683 ( 4.31)	213 ( 0.23)	657 ( 0.32)	1,646 ( 0.89)
Urban Rural classification	Rural hamlets and isolated dwellings in a sparse setting	12,894 ( 0.37)	6 ( 0.01)	11 ( 0.01)	83 ( 0.04)
Urban Rural classification	Rural town and fringe	297,755 ( 8.51)	657 ( 0.72)	1,999 ( 0.97)	4,544 ( 2.46)
Urban Rural classification	Rural town and fringe in a sparse setting	12,348 ( 0.35)	18 ( 0.02)	37 ( 0.02)	163 ( 0.09)
Urban Rural classification	Rural village	227,582 ( 6.51)	384 ( 0.42)	1,102 ( 0.54)	2,510 ( 1.36)
Urban Rural classification	Rural village in a sparse setting	14,532 ( 0.42)	10 ( 0.01)	17 ( 0.01)	111 ( 0.06)
Urban Rural classification	Urban city and town	1,439,364 (41.16)	12,412 (13.67)	48,989 (23.82)	46,815 (25.33)
Urban Rural classification	Urban city and town in a sparse setting	7,270 ( 0.21)	11 ( 0.01)	40 ( 0.02)	81 ( 0.04)
Urban Rural classification	Urban major conurbation	1,283,658 (36.71)	76,002 (83.71)	151,044 (73.43)	127,056 (68.75)
Urban Rural classification	Urban minor conurbation	51,053 ( 1.46)	1,080 ( 1.19)	1,795 ( 0.87)	1,798 ( 0.97)
Respiratory cancer		1,406 ( 0.04)	55 ( 0.06)	53 ( 0.03)	29 ( 0.02)
Epilepsy		42,279 ( 1.21)	980 ( 1.08)	1,647 ( 0.80)	1,230 ( 0.67)

## Sheet: underweight
Variable	Value	Count.....white	Count.....black	Count.....south.asian	Count.....other
Ethnicity	White	170,919 (100.00)
Sex	Male	39,687 (23.22)	1,534 (43.87)	3,596 (38.80)	2,366 (25.38)
Sex	Female	131,232 (76.78)	1,963 (56.13)	5,672 (61.20)	6,957 (74.62)
Region	East	7,976 ( 4.67)	61 ( 1.74)	261 ( 2.82)	355 ( 3.81)
Region	East Midlands	4,039 ( 2.36)	28 ( 0.80)	138 ( 1.49)	87 ( 0.93)
Region	London	26,239 (15.35)	2,393 (68.43)	4,607 (49.71)	4,578 (49.10)
Region	North East	7,159 ( 4.19)	17 ( 0.49)	59 ( 0.64)	125 ( 1.34)
Region	North West	39,284 (22.98)	250 ( 7.15)	1,260 (13.60)	1,134 (12.16)
Region	South East	40,115 (23.47)	261 ( 7.46)	1,057 (11.40)	1,714 (18.38)
Region	South West	15,433 ( 9.03)	78 ( 2.23)	116 ( 1.25)	359 ( 3.85)
Region	West Midlands	24,067 (14.08)	368 (10.52)	1,686 (18.19)	816 ( 8.75)
Region	Yorkshire and the Humber	6,607 ( 3.87)	41 ( 1.17)	84 ( 0.91)	155 ( 1.66)
Poppulation density indicator	0	169,717 (99.30)	3,335 (95.37)	8,982 (96.91)	9,060 (97.18)
Poppulation density indicator	1	1,202 ( 0.70)	162 ( 4.63)	286 ( 3.09)	263 ( 2.82)
Household deprivation	Not deprived in any dimension	56,812 (33.24)	816 (23.33)	2,898 (31.27)	3,869 (41.50)
Household deprivation	Deprived in 1 dimension	52,397 (30.66)	1,142 (32.66)	3,098 (33.43)	2,965 (31.80)
Household deprivation	Deprived in 2 dimensions	34,853 (20.39)	861 (24.62)	2,181 (23.53)	1,605 (17.22)
Household deprivation	Deprived in 3 dimensions	11,911 ( 6.97)	386 (11.04)	807 ( 8.71)	562 ( 6.03)
Household deprivation	Deprived in 4 dimensions	1,334 ( 0.78)	79 ( 2.26)	112 ( 1.21)	92 ( 0.99)
Household deprivation	No code	13,612 ( 7.96)	213 ( 6.09)	172 ( 1.86)	230 ( 2.47)
IMD decile	1	17,797 (10.41)	848 (24.25)	1,643 (17.73)	1,066 (11.43)
IMD decile	10	19,427 (11.37)	62 ( 1.77)	499 ( 5.38)	744 ( 7.98)
IMD decile	2	16,061 ( 9.40)	885 (25.31)	1,461 (15.76)	1,219 (13.08)
IMD decile	3	16,429 ( 9.61)	659 (18.84)	1,154 (12.45)	1,157 (12.41)
IMD decile	4	15,974 ( 9.35)	378 (10.81)	1,076 (11.61)	1,031 (11.06)
IMD decile	5	16,596 ( 9.71)	247 ( 7.06)	971 (10.48)	890 ( 9.55)
IMD decile	6	16,635 ( 9.73)	157 ( 4.49)	828 ( 8.93)	866 ( 9.29)
IMD decile	7	16,934 ( 9.91)	94 ( 2.69)	598 ( 6.45)	797 ( 8.55)
IMD decile	8	17,532 (10.26)	91 ( 2.60)	558 ( 6.02)	748 ( 8.02)
IMD decile	9	17,534 (10.26)	76 ( 2.17)	480 ( 5.18)	805 ( 8.63)
Socio-Economic Classification	AB	34,637 (20.27)	419 (11.98)	2,268 (24.47)	2,691 (28.86)
Socio-Economic Classification	C1	49,686 (29.07)	1,048 (29.97)	2,346 (25.31)	2,635 (28.26)
Socio-Economic Classification	C2	28,163 (16.48)	555 (15.87)	1,158 (12.49)	1,247 (13.38)
Socio-Economic Classification	D	44,680 (26.14)	930 (26.59)	2,669 (28.80)	1,978 (21.22)
Socio-Economic Classification	E	11,554 ( 6.76)	444 (12.70)	762 ( 8.22)	677 ( 7.26)
Socio-Economic Classification	No code	2,199 ( 1.29)	101 ( 2.89)	65 ( 0.70)	95 ( 1.02)
Highest educational attainment	No academic or professional qualifications	61,547 (36.01)	937 (26.79)	2,601 (28.06)	1,975 (21.18)
Highest educational attainment	Level 1: 1-4 GCSE/O-levels	19,916 (11.65)	452 (12.93)	1,021 (11.02)	801 ( 8.59)
Highest educational attainment	Level 2: 5+ GCSE/O-levels	21,794 (12.75)	447 (12.78)	783 ( 8.45)	702 ( 7.53)
Highest educational attainment	Apprenticeship	3,804 ( 2.23)	54 ( 1.54)	35 ( 0.38)	43 ( 0.46)
Highest educational attainment	Level 3: 2+ A Levels or equivalent	12,242 ( 7.16)	268 ( 7.66)	522 ( 5.63)	579 ( 6.21)
Highest educational attainment	Level 4+: Degree or above	43,441 (25.42)	982 (28.08)	3,018 (32.56)	3,808 (40.85)
Highest educational attainment	Other: Vocational/Work related qualification or Qualification gained outside the UK (NI)	8,175 ( 4.78)	357 (10.21)	1,288 (13.90)	1,415 (15.18)
Household tenancy	Owned: owned outright	74,123 (43.37)	522 (14.93)	3,014 (32.52)	2,390 (25.64)
Household tenancy	Owned: owned with a mortgage or loan	40,996 (23.99)	680 (19.45)	3,627 (39.13)	3,141 (33.69)
Household tenancy	Shared owndership	998 ( 0.58)	36 ( 1.03)	50 ( 0.54)	84 ( 0.90)
Household tenancy	Social rented from council	17,731 (10.37)	889 (25.42)	670 ( 7.23)	850 ( 9.12)
Household tenancy	Other social rented	16,491 ( 9.65)	750 (21.45)	576 ( 6.21)	846 ( 9.07)
Household tenancy	Private rented	16,475 ( 9.64)	459 (13.13)	1,129 (12.18)	1,771 (19.00)
Household tenancy	Living rent free	1,906 ( 1.12)	60 ( 1.72)	137 ( 1.48)	146 ( 1.57)
Household tenancy	No code required	2,199 ( 1.29)	101 ( 2.89)	65 ( 0.70)	95 ( 1.02)
Type of accomodation	Detatched whole house or bungalow	38,319 (22.42)	188 ( 5.38)	1,449 (15.63)	1,539 (16.51)
Type of accomodation	Semi-deteched whole house or bungalow	50,575 (29.59)	612 (17.50)	2,742 (29.59)	2,138 (22.93)
Type of accomodation	Terraced whole house or bungalow	38,962 (22.80)	804 (22.99)	3,005 (32.42)	2,376 (25.49)
Type of accomodation	Flat in purpose built block of flats or tenement	22,000 (12.87)	1,348 (38.55)	1,532 (16.53)	2,244 (24.07)
Type of accomodation	Flat that is part of a converted or shared house	5,895 ( 3.45)	299 ( 8.55)	256 ( 2.76)	604 ( 6.48)
Type of accomodation	Flat that is in a commercial building	929 ( 0.54)	31 ( 0.89)	110 ( 1.19)	186 ( 2.00)
Type of accomodation	Caravan or other mobile or temporary structure	627 ( 0.37)	2 ( 0.06)	2 ( 0.02)	6 ( 0.06)
Type of accomodation	No code	13,612 ( 7.96)	213 ( 6.09)	172 ( 1.86)	230 ( 2.47)
Household size	1-2	120,405 (70.45)	2,206 (63.08)	3,272 (35.30)	5,148 (55.22)
Household size	3-4	33,366 (19.52)	891 (25.48)	3,841 (41.44)	3,228 (34.62)
Household size	5-6	3,286 ( 1.92)	161 ( 4.60)	1,593 (17.19)	614 ( 6.59)
Household size	Missing	13,612 ( 7.96)	213 ( 6.09)	172 ( 1.86)	230 ( 2.47)
Household size	7+	250 ( 0.15)	26 ( 0.74)	390 ( 4.21)	103 ( 1.10)
Multigenerational household	No	139,473 (81.60)	2,739 (78.32)	6,048 (65.26)	7,475 (80.18)
Multigenerational household	Yes	17,834 (10.43)	545 (15.58)	3,048 (32.89)	1,618 (17.35)
Multigenerational household	No code	13,612 ( 7.96)	213 ( 6.09)	172 ( 1.86)	230 ( 2.47)
Overcrowded		9,962 ( 5.83)	863 (24.68)	1,826 (19.70)	1,575 (16.89)
Keyworker type	Education and childcare	12,561 ( 7.35)	131 ( 3.75)	429 ( 4.63)	381 ( 4.09)
Keyworker type	Food and necessary goods	1,122 ( 0.66)	20 ( 0.57)	78 ( 0.84)	47 ( 0.50)
Keyworker type	Health and social care	14,006 ( 8.19)	412 (11.78)	532 ( 5.74)	876 ( 9.40)
Keyworker type	Key public services	2,958 ( 1.73)	58 ( 1.66)	138 ( 1.49)	139 ( 1.49)
Keyworker type	National and Local Government	1,540 ( 0.90)	29 ( 0.83)	94 ( 1.01)	48 ( 0.51)
Keyworker type	Not keyworker	135,831 (79.47)	2,766 (79.10)	7,766 (83.79)	7,674 (82.31)
Keyworker type	Public safety and national security	1,003 ( 0.59)	21 ( 0.60)	46 ( 0.50)	31 ( 0.33)
Keyworker type	Transport	900 ( 0.53)	37 ( 1.06)	56 ( 0.60)	41 ( 0.44)
Keyworker type	Utilities and communication	998 ( 0.58)	23 ( 0.66)	129 ( 1.39)	86 ( 0.92)
Keyworker in household	No code	13,612 ( 7.96)	213 ( 6.09)	172 ( 1.86)	230 ( 2.47)
Keyworker in household	No	111,120 (65.01)	2,232 (63.83)	6,113 (65.96)	6,454 (69.23)
Keyworker in household	Yes	46,187 (27.02)	1,052 (30.08)	2,983 (32.19)	2,639 (28.31)
Household with children		19,800 (11.58)	707 (20.22)	3,221 (34.75)	2,473 (26.53)
Cerebral Palsy		50 ( 0.03)	1 ( 0.03)	6 ( 0.06)	1 ( 0.01)
Asthma		18,975 (11.10)	325 ( 9.29)	1,031 (11.12)	782 ( 8.39)
Atrial Fibrillation		11,918 ( 6.97)	76 ( 2.17)	198 ( 2.14)	184 ( 1.97)
Coronary heart disease		12,232 ( 7.16)	148 ( 4.23)	634 ( 6.84)	322 ( 3.45)
Blood cancer		3,249 ( 1.90)	54 ( 1.54)	108 ( 1.17)	99 ( 1.06)
COPD		26,838 (15.70)	222 ( 6.35)	421 ( 4.54)	406 ( 4.35)
Cystic fibrosis or bronchiectasis or alveolitis		7,524 ( 4.40)	111 ( 3.17)	271 ( 2.92)	215 ( 2.31)
Dementia		16,598 ( 9.71)	278 ( 7.95)	405 ( 4.37)	291 ( 3.12)
Diabetes	No	161,607 (94.55)	3,003 (85.87)	7,983 (86.14)	8,583 (92.06)
Diabetes		9,312 ( 5.45)	494 (14.13)	1,285 (13.86)	740 ( 7.94)
Learning disability	No	165,495 (96.83)	3,375 (96.51)	9,051 (97.66)	9,177 (98.43)
Learning disability	Learning disability	5,343 ( 3.13)	120 ( 3.43)	215 ( 2.32)	144 ( 1.54)
Learning disability	Down's syndrome	81 ( 0.05)	2 ( 0.06)	2 ( 0.02)	2 ( 0.02)
Heart failure		6,176 ( 3.61)	88 ( 2.52)	245 ( 2.64)	111 ( 1.19)
Liver cirrhosis		1,150 ( 0.67)	17 ( 0.49)	36 ( 0.39)	33 ( 0.35)
Neurological disease		467 ( 0.27)	8 ( 0.23)	16 ( 0.17)	11 ( 0.12)
Parkinson's disease		2,598 ( 1.52)	52 ( 1.49)	81 ( 0.87)	55 ( 0.59)
Peripheral vascular disease		5,225 ( 3.06)	66 ( 1.89)	95 ( 1.03)	57 ( 0.61)
fracture of hip, wrist, spine or humerus		1,412 ( 0.83)	3 ( 0.09)	29 ( 0.31)	12 ( 0.13)
Rheumatoid arthritis or SLE		3,942 ( 2.31)	60 ( 1.72)	185 ( 2.00)	139 ( 1.49)
Severe mental illness		40,337 (23.60)	742 (21.22)	1,348 (14.54)	1,441 (15.46)
Stroke or TIA		12,727 ( 7.45)	198 ( 5.66)	380 ( 4.10)	256 ( 2.75)
Thrombosis or pulmonary embolus		94 ( 0.05)		5 ( 0.05)	5 ( 0.05)
Taking immunosuppressants		101 ( 0.06)	2 ( 0.06)		1 ( 0.01)
Taking anti-leukotriene or long acting beta2-agonists		27,272 (15.96)	271 ( 7.75)	749 ( 8.08)	568 ( 6.09)
Taking oral steroids in the last 6 months		7,149 ( 4.18)	58 ( 1.66)	181 ( 1.95)	136 ( 1.46)
Chronic Kidney disease	0	165,435 (96.79)	3,387 (96.85)	9,039 (97.53)	9,191 (98.58)
Chronic Kidney disease	2	4,616 ( 2.70)	78 ( 2.23)	163 ( 1.76)	102 ( 1.09)
Chronic Kidney disease	3	577 ( 0.34)	9 ( 0.26)	32 ( 0.35)	11 ( 0.12)
Chronic Kidney disease	4	291 ( 0.17)	23 ( 0.66)	34 ( 0.37)	19 ( 0.20)
Solid organ transplant		42 ( 0.02)	4 ( 0.11)	1 ( 0.01)	3 ( 0.03)
Urban Rural classification	Rural hamlets and isolated dwellings	5,535 ( 3.24)	7 ( 0.20)	22 ( 0.24)	85 ( 0.91)
Urban Rural classification	Rural hamlets and isolated dwellings in a sparse setting	491 ( 0.29)	1 ( 0.03)	3 ( 0.03)	6 ( 0.06)
Urban Rural classification	Rural town and fringe	13,022 ( 7.62)	21 ( 0.60)	84 ( 0.91)	228 ( 2.45)
Urban Rural classification	Rural town and fringe in a sparse setting	578 ( 0.34)		1 ( 0.01)	9 ( 0.10)
Urban Rural classification	Rural village	8,989 ( 5.26)	15 ( 0.43)	50 ( 0.54)	136 ( 1.46)
Urban Rural classification	Rural village in a sparse setting	599 ( 0.35)		1 ( 0.01)	5 ( 0.05)
Urban Rural classification	Urban city and town	70,315 (41.14)	421 (12.04)	2,112 (22.79)	2,356 (25.27)
Urban Rural classification	Urban city and town in a sparse setting	365 ( 0.21)			5 ( 0.05)
Urban Rural classification	Urban major conurbation	68,377 (40.01)	2,996 (85.67)	6,928 (74.75)	6,394 (68.58)
Urban Rural classification	Urban minor conurbation	2,648 ( 1.55)	36 ( 1.03)	67 ( 0.72)	99 ( 1.06)
Respiratory cancer		213 ( 0.12)	9 ( 0.26)	3 ( 0.03)	7 ( 0.08)
Epilepsy		3,836 ( 2.24)	80 ( 2.29)	131 ( 1.41)	128 ( 1.37)

## Sheet: overweight
Variable	Value	Count.....white	Count.....black	Count.....south.asian	Count.....other
Ethnicity	White	4,144,143 (100.00)
Sex	Male	2,238,336 (54.01)	78,925 (50.45)	137,643 (54.04)	94,976 (53.21)
Sex	Female	1,905,807 (45.99)	77,526 (49.55)	117,085 (45.96)	83,531 (46.79)
Region	East	200,280 ( 4.83)	3,160 ( 2.02)	6,733 ( 2.64)	5,785 ( 3.24)
Region	East Midlands	116,702 ( 2.82)	1,360 ( 0.87)	3,793 ( 1.49)	1,889 ( 1.06)
Region	London	506,933 (12.23)	105,345 (67.33)	114,324 (44.88)	90,680 (50.80)
Region	North East	177,241 ( 4.28)	708 ( 0.45)	2,119 ( 0.83)	2,633 ( 1.48)
Region	North West	928,167 (22.40)	10,412 ( 6.66)	38,543 (15.13)	19,108 (10.70)
Region	South East	995,134 (24.01)	13,474 ( 8.61)	30,993 (12.17)	30,917 (17.32)
Region	South West	379,077 ( 9.15)	3,688 ( 2.36)	4,055 ( 1.59)	5,648 ( 3.16)
Region	West Midlands	654,017 (15.78)	16,263 (10.39)	51,197 (20.10)	18,816 (10.54)
Region	Yorkshire and the Humber	186,592 ( 4.50)	2,041 ( 1.30)	2,971 ( 1.17)	3,031 ( 1.70)
Poppulation density indicator	0	4,126,814 (99.58)	150,236 (96.03)	246,684 (96.84)	173,981 (97.46)
Poppulation density indicator	1	17,329 ( 0.42)	6,215 ( 3.97)	8,044 ( 3.16)	4,526 ( 2.54)
Household deprivation	Not deprived in any dimension	2,106,697 (50.84)	59,791 (38.22)	92,646 (36.37)	71,904 (40.28)
Household deprivation	Deprived in 1 dimension	1,278,620 (30.85)	55,397 (35.41)	86,346 (33.90)	60,245 (33.75)
Household deprivation	Deprived in 2 dimensions	564,066 (13.61)	29,398 (18.79)	54,068 (21.23)	32,448 (18.18)
Household deprivation	Deprived in 3 dimensions	144,191 ( 3.48)	9,251 ( 5.91)	19,030 ( 7.47)	11,173 ( 6.26)
Household deprivation	Deprived in 4 dimensions	12,689 ( 0.31)	1,178 ( 0.75)	1,936 ( 0.76)	1,670 ( 0.94)
Household deprivation	No code	37,880 ( 0.91)	1,436 ( 0.92)	702 ( 0.28)	1,067 ( 0.60)
IMD decile	1	277,267 ( 6.69)	31,884 (20.38)	47,486 (18.64)	21,842 (12.24)
IMD decile	10	539,700 (13.02)	3,441 ( 2.20)	13,913 ( 5.46)	11,763 ( 6.59)
IMD decile	2	308,192 ( 7.44)	38,034 (24.31)	41,695 (16.37)	26,179 (14.67)
IMD decile	3	344,521 ( 8.31)	29,392 (18.79)	32,740 (12.85)	24,790 (13.89)
IMD decile	4	373,545 ( 9.01)	18,256 (11.67)	28,160 (11.05)	20,972 (11.75)
IMD decile	5	409,979 ( 9.89)	12,886 ( 8.24)	25,238 ( 9.91)	18,409 (10.31)
IMD decile	6	433,051 (10.45)	8,458 ( 5.41)	22,286 ( 8.75)	16,630 ( 9.32)
IMD decile	7	467,872 (11.29)	5,545 ( 3.54)	15,862 ( 6.23)	13,371 ( 7.49)
IMD decile	8	488,065 (11.78)	4,544 ( 2.90)	14,146 ( 5.55)	12,354 ( 6.92)
IMD decile	9	501,951 (12.11)	4,011 ( 2.56)	13,202 ( 5.18)	12,197 ( 6.83)
Socio-Economic Classification	AB	1,023,368 (24.69)	29,023 (18.55)	65,441 (25.69)	41,824 (23.43)
Socio-Economic Classification	C1	1,239,626 (29.91)	48,829 (31.21)	62,712 (24.62)	50,047 (28.04)
Socio-Economic Classification	C2	924,694 (22.31)	29,777 (19.03)	36,577 (14.36)	31,155 (17.45)
Socio-Economic Classification	D	844,944 (20.39)	36,208 (23.14)	75,863 (29.78)	43,741 (24.50)
Socio-Economic Classification	E	97,982 ( 2.36)	11,596 ( 7.41)	13,656 ( 5.36)	10,965 ( 6.14)
Socio-Economic Classification	No code	13,529 ( 0.33)	1,018 ( 0.65)	479 ( 0.19)	775 ( 0.43)
Highest educational attainment	No academic or professional qualifications	904,764 (21.83)	23,845 (15.24)	62,989 (24.73)	33,911 (19.00)
Highest educational attainment	Level 1: 1-4 GCSE/O-levels	564,159 (13.61)	19,364 (12.38)	28,094 (11.03)	17,486 ( 9.80)
Highest educational attainment	Level 2: 5+ GCSE/O-levels	578,344 (13.96)	20,347 (13.01)	19,842 ( 7.79)	16,479 ( 9.23)
Highest educational attainment	Apprenticeship	206,626 ( 4.99)	2,373 ( 1.52)	1,720 ( 0.68)	1,756 ( 0.98)
Highest educational attainment	Level 3: 2+ A Levels or equivalent	434,121 (10.48)	14,519 ( 9.28)	14,594 ( 5.73)	13,185 ( 7.39)
Highest educational attainment	Level 4+: Degree or above	1,259,137 (30.38)	60,513 (38.68)	85,491 (33.56)	64,337 (36.04)
Highest educational attainment	Other: Vocational/Work related qualification or Qualification gained outside the UK (NI)	196,992 ( 4.75)	15,490 ( 9.90)	41,998 (16.49)	31,353 (17.56)
Household tenancy	Owned: owned outright	1,510,804 (36.46)	16,239 (10.38)	66,831 (26.24)	30,383 (17.02)
Household tenancy	Owned: owned with a mortgage or loan	1,763,518 (42.55)	51,683 (33.03)	119,113 (46.76)	70,665 (39.59)
Household tenancy	Shared owndership	23,878 ( 0.58)	2,352 ( 1.50)	1,203 ( 0.47)	1,918 ( 1.07)
Household tenancy	Social rented from council	221,765 ( 5.35)	30,692 (19.62)	14,945 ( 5.87)	16,813 ( 9.42)
Household tenancy	Other social rented	219,932 ( 5.31)	25,169 (16.09)	13,481 ( 5.29)	14,931 ( 8.36)
Household tenancy	Private rented	358,207 ( 8.64)	27,680 (17.69)	35,656 (14.00)	40,581 (22.73)
Household tenancy	Living rent free	32,510 ( 0.78)	1,618 ( 1.03)	3,020 ( 1.19)	2,441 ( 1.37)
Household tenancy	No code required	13,529 ( 0.33)	1,018 ( 0.65)	479 ( 0.19)	775 ( 0.43)
Type of accomodation	Detatched whole house or bungalow	1,250,125 (30.17)	11,429 ( 7.31)	46,606 (18.30)	28,629 (16.04)
Type of accomodation	Semi-deteched whole house or bungalow	1,459,168 (35.21)	34,446 (22.02)	80,704 (31.68)	49,033 (27.47)
Type of accomodation	Terraced whole house or bungalow	931,986 (22.49)	43,923 (28.07)	82,681 (32.46)	47,368 (26.54)
Type of accomodation	Flat in purpose built block of flats or tenement	334,069 ( 8.06)	54,333 (34.73)	35,600 (13.98)	40,589 (22.74)
Type of accomodation	Flat that is part of a converted or shared house	95,047 ( 2.29)	9,616 ( 6.15)	5,325 ( 2.09)	8,353 ( 4.68)
Type of accomodation	Flat that is in a commercial building	20,908 ( 0.50)	1,219 ( 0.78)	3,049 ( 1.20)	3,328 ( 1.86)
Type of accomodation	Caravan or other mobile or temporary structure	14,960 ( 0.36)	49 ( 0.03)	61 ( 0.02)	140 ( 0.08)
Type of accomodation	No code	37,880 ( 0.91)	1,436 ( 0.92)	702 ( 0.28)	1,067 ( 0.60)
Household size	1-2	2,735,111 (66.00)	81,751 (52.25)	69,555 (27.31)	77,451 (43.39)
Household size	3-4	1,255,965 (30.31)	58,893 (37.64)	124,077 (48.71)	77,892 (43.64)
Household size	5-6	109,477 ( 2.64)	13,061 ( 8.35)	48,291 (18.96)	18,995 (10.64)
Household size	Missing	37,880 ( 0.91)	1,436 ( 0.92)	702 ( 0.28)	1,067 ( 0.60)
Household size	7+	5,710 ( 0.14)	1,310 ( 0.84)	12,103 ( 4.75)	3,102 ( 1.74)
Multigenerational household	No	3,666,977 (88.49)	134,273 (85.82)	186,917 (73.38)	147,352 (82.55)
Multigenerational household	Yes	439,286 (10.60)	20,742 (13.26)	67,109 (26.35)	30,088 (16.86)
Multigenerational household	No code	37,880 ( 0.91)	1,436 ( 0.92)	702 ( 0.28)	1,067 ( 0.60)
Overcrowded		180,413 ( 4.35)	41,557 (26.56)	53,861 (21.14)	39,510 (22.13)
Keyworker type	Education and childcare	257,245 ( 6.21)	7,133 ( 4.56)	10,183 ( 4.00)	6,171 ( 3.46)
Keyworker type	Food and necessary goods	24,622 ( 0.59)	670 ( 0.43)	2,467 ( 0.97)	1,080 ( 0.61)
Keyworker type	Health and social care	268,364 ( 6.48)	22,512 (14.39)	16,595 ( 6.51)	18,338 (10.27)
Keyworker type	Key public services	68,370 ( 1.65)	2,685 ( 1.72)	2,634 ( 1.03)	2,167 ( 1.21)
Keyworker type	National and Local Government	36,669 ( 0.88)	1,666 ( 1.06)	1,770 ( 0.69)	1,012 ( 0.57)
Keyworker type	Not keyworker	3,300,983 (79.65)	116,709 (74.60)	211,785 (83.14)	144,526 (80.96)
Keyworker type	Public safety and national security	69,378 ( 1.67)	1,568 ( 1.00)	1,230 ( 0.48)	1,449 ( 0.81)
Keyworker type	Transport	54,204 ( 1.31)	1,893 ( 1.21)	2,411 ( 0.95)	1,505 ( 0.84)
Keyworker type	Utilities and communication	64,308 ( 1.55)	1,615 ( 1.03)	5,653 ( 2.22)	2,259 ( 1.27)
Keyworker in household	No code	37,880 ( 0.91)	1,436 ( 0.92)	702 ( 0.28)	1,067 ( 0.60)
Keyworker in household	No	2,680,953 (64.69)	92,874 (59.36)	165,648 (65.03)	118,075 (66.15)
Keyworker in household	Yes	1,425,310 (34.39)	62,141 (39.72)	88,378 (34.70)	59,365 (33.26)
Household with children		713,541 (17.22)	51,561 (32.96)	109,432 (42.96)	61,954 (34.71)
Cerebral Palsy		590 ( 0.01)	22 ( 0.01)	35 ( 0.01)	16 ( 0.01)
Asthma		477,738 (11.53)	14,573 ( 9.31)	31,900 (12.52)	20,463 (11.46)
Atrial Fibrillation		207,778 ( 5.01)	1,989 ( 1.27)	3,270 ( 1.28)	2,791 ( 1.56)
Coronary heart disease		296,854 ( 7.16)	4,238 ( 2.71)	21,736 ( 8.53)	9,049 ( 5.07)
Blood cancer		57,598 ( 1.39)	1,431 ( 0.91)	2,111 ( 0.83)	1,467 ( 0.82)
COPD		176,502 ( 4.26)	1,610 ( 1.03)	3,526 ( 1.38)	2,551 ( 1.43)
Cystic fibrosis or bronchiectasis or alveolitis		60,673 ( 1.46)	1,452 ( 0.93)	2,305 ( 0.90)	1,480 ( 0.83)
Dementia		64,116 ( 1.55)	2,056 ( 1.31)	2,047 ( 0.80)	1,232 ( 0.69)
Diabetes	No	3,740,151 (90.25)	128,024 (81.83)	182,539 (71.66)	145,804 (81.68)
Diabetes		403,992 ( 9.75)	28,427 (18.17)	72,189 (28.34)	32,703 (18.32)
Learning disability	No	4,096,861 (98.86)	155,257 (99.24)	252,893 (99.28)	177,245 (99.29)
Learning disability	Learning disability	46,141 ( 1.11)	1,158 ( 0.74)	1,796 ( 0.71)	1,220 ( 0.68)
Learning disability	Down's syndrome	1,141 ( 0.03)	36 ( 0.02)	39 ( 0.02)	42 ( 0.02)
Heart failure		92,707 ( 2.24)	1,992 ( 1.27)	4,063 ( 1.60)	1,802 ( 1.01)
Liver cirrhosis		12,713 ( 0.31)	337 ( 0.22)	722 ( 0.28)	469 ( 0.26)
Neurological disease		4,319 ( 0.10)	129 ( 0.08)	196 ( 0.08)	132 ( 0.07)
Parkinson's disease		20,941 ( 0.51)	398 ( 0.25)	770 ( 0.30)	487 ( 0.27)
Peripheral vascular disease		57,627 ( 1.39)	1,001 ( 0.64)	1,664 ( 0.65)	880 ( 0.49)
fracture of hip, wrist, spine or humerus		5,457 ( 0.13)	32 ( 0.02)	123 ( 0.05)	65 ( 0.04)
Rheumatoid arthritis or SLE		50,162 ( 1.21)	1,427 ( 0.91)	3,472 ( 1.36)	1,656 ( 0.93)
Severe mental illness		749,242 (18.08)	18,693 (11.95)	30,995 (12.17)	26,085 (14.61)
Stroke or TIA		166,550 ( 4.02)	4,220 ( 2.70)	6,537 ( 2.57)	3,510 ( 1.97)
Thrombosis or pulmonary embolus		924 ( 0.02)	10 ( 0.01)	58 ( 0.02)	23 ( 0.01)
Taking immunosuppressants		1,160 ( 0.03)	21 ( 0.01)	56 ( 0.02)	23 ( 0.01)
Taking anti-leukotriene or long acting beta2-agonists		336,184 ( 8.11)	6,576 ( 4.20)	17,958 ( 7.05)	10,423 ( 5.84)
Taking oral steroids in the last 6 months		63,920 ( 1.54)	1,045 ( 0.67)	2,381 ( 0.93)	1,298 ( 0.73)
Chronic Kidney disease	0	4,032,178 (97.30)	152,447 (97.44)	249,000 (97.75)	175,967 (98.58)
Chronic Kidney disease	2	99,103 ( 2.39)	3,277 ( 2.09)	4,623 ( 1.81)	2,099 ( 1.18)
Chronic Kidney disease	3	9,263 ( 0.22)	401 ( 0.26)	633 ( 0.25)	235 ( 0.13)
Chronic Kidney disease	4	3,599 ( 0.09)	326 ( 0.21)	472 ( 0.19)	206 ( 0.12)
Solid organ transplant		445 ( 0.01)	32 ( 0.02)	50 ( 0.02)	22 ( 0.01)
Urban Rural classification	Rural hamlets and isolated dwellings	169,640 ( 4.09)	336 ( 0.21)	754 ( 0.30)	1,364 ( 0.76)
Urban Rural classification	Rural hamlets and isolated dwellings in a sparse setting	15,198 ( 0.37)	15 ( 0.01)	19 ( 0.01)	69 ( 0.04)
Urban Rural classification	Rural town and fringe	365,485 ( 8.82)	1,123 ( 0.72)	2,273 ( 0.89)	3,787 ( 2.12)
Urban Rural classification	Rural town and fringe in a sparse setting	15,020 ( 0.36)	24 ( 0.02)	35 ( 0.01)	111 ( 0.06)
Urban Rural classification	Rural village	265,186 ( 6.40)	585 ( 0.37)	1,089 ( 0.43)	2,239 ( 1.25)
Urban Rural classification	Rural village in a sparse setting	17,221 ( 0.42)	11 ( 0.01)	23 ( 0.01)	87 ( 0.05)
Urban Rural classification	Urban city and town	1,736,330 (41.90)	21,039 (13.45)	60,199 (23.63)	43,320 (24.27)
Urban Rural classification	Urban city and town in a sparse setting	8,658 ( 0.21)	11 ( 0.01)	42 ( 0.02)	72 ( 0.04)
Urban Rural classification	Urban major conurbation	1,483,254 (35.79)	131,648 (84.15)	187,892 (73.76)	125,665 (70.40)
Urban Rural classification	Urban minor conurbation	68,151 ( 1.64)	1,659 ( 1.06)	2,402 ( 0.94)	1,793 ( 1.00)
Respiratory cancer		1,576 ( 0.04)	70 ( 0.04)	46 ( 0.02)	42 ( 0.02)
Epilepsy		47,783 ( 1.15)	1,222 ( 0.78)	1,836 ( 0.72)	1,370 ( 0.77)

## Sheet: obese
Variable	Value	Count.....white	Count.....black	Count.....south.asian	Count.....other
Ethnicity	White	3,262,507 (100.00)
Sex	Male	1,502,906 (46.07)	51,844 (31.27)	58,480 (38.47)	44,827 (42.47)
Sex	Female	1,759,601 (53.93)	113,957 (68.73)	93,524 (61.53)	60,732 (57.53)
Region	East	143,584 ( 4.40)	3,009 ( 1.81)	3,285 ( 2.16)	2,808 ( 2.66)
Region	East Midlands	90,576 ( 2.78)	1,430 ( 0.86)	2,271 ( 1.49)	1,208 ( 1.14)
Region	London	363,938 (11.16)	113,964 (68.74)	62,489 (41.11)	53,055 (50.26)
Region	North East	163,213 ( 5.00)	686 ( 0.41)	1,204 ( 0.79)	1,662 ( 1.57)
Region	North West	773,503 (23.71)	10,746 ( 6.48)	26,628 (17.52)	12,502 (11.84)
Region	South East	719,478 (22.05)	12,722 ( 7.67)	16,919 (11.13)	16,235 (15.38)
Region	South West	291,256 ( 8.93)	3,736 ( 2.25)	2,165 ( 1.42)	3,361 ( 3.18)
Region	West Midlands	556,467 (17.06)	17,455 (10.53)	35,058 (23.06)	12,735 (12.06)
Region	Yorkshire and the Humber	160,492 ( 4.92)	2,053 ( 1.24)	1,985 ( 1.31)	1,993 ( 1.89)
Poppulation density indicator	0	3,250,074 (99.62)	158,780 (95.77)	147,780 (97.22)	102,629 (97.22)
Poppulation density indicator	1	12,433 ( 0.38)	7,021 ( 4.23)	4,224 ( 2.78)	2,930 ( 2.78)
Household deprivation	Not deprived in any dimension	1,371,205 (42.03)	57,167 (34.48)	45,639 (30.02)	34,834 (33.00)
Household deprivation	Deprived in 1 dimension	1,059,200 (32.47)	59,688 (36.00)	51,552 (33.91)	35,215 (33.36)
Household deprivation	Deprived in 2 dimensions	596,478 (18.28)	34,733 (20.95)	37,985 (24.99)	23,420 (22.19)
Household deprivation	Deprived in 3 dimensions	191,940 ( 5.88)	11,492 ( 6.93)	14,885 ( 9.79)	9,885 ( 9.36)
Household deprivation	Deprived in 4 dimensions	17,176 ( 0.53)	1,428 ( 0.86)	1,524 ( 1.00)	1,495 ( 1.42)
Household deprivation	No code	26,508 ( 0.81)	1,293 ( 0.78)	419 ( 0.28)	710 ( 0.67)
IMD decile	1	311,604 ( 9.55)	36,614 (22.08)	34,669 (22.81)	16,562 (15.69)
IMD decile	10	317,702 ( 9.74)	2,733 ( 1.65)	6,241 ( 4.11)	5,556 ( 5.26)
IMD decile	2	316,450 ( 9.70)	43,135 (26.02)	26,813 (17.64)	17,806 (16.87)
IMD decile	3	319,935 ( 9.81)	31,332 (18.90)	20,159 (13.26)	15,480 (14.66)
IMD decile	4	326,382 (10.00)	18,799 (11.34)	16,793 (11.05)	12,306 (11.66)
IMD decile	5	334,713 (10.26)	12,673 ( 7.64)	14,344 ( 9.44)	10,245 ( 9.71)
IMD decile	6	331,957 (10.17)	7,968 ( 4.81)	11,775 ( 7.75)	8,673 ( 8.22)
IMD decile	7	338,157 (10.36)	5,130 ( 3.09)	8,157 ( 5.37)	6,737 ( 6.38)
IMD decile	8	335,568 (10.29)	3,990 ( 2.41)	6,860 ( 4.51)	6,127 ( 5.80)
IMD decile	9	330,039 (10.12)	3,427 ( 2.07)	6,193 ( 4.07)	6,067 ( 5.75)
Socio-Economic Classification	AB	600,454 (18.40)	26,124 (15.76)	30,964 (20.37)	20,031 (18.98)
Socio-Economic Classification	C1	944,292 (28.94)	53,491 (32.26)	36,809 (24.22)	29,203 (27.67)
Socio-Economic Classification	C2	788,091 (24.16)	30,004 (18.10)	23,079 (15.18)	18,004 (17.06)
Socio-Economic Classification	D	797,640 (24.45)	40,116 (24.20)	49,279 (32.42)	27,898 (26.43)
Socio-Economic Classification	E	119,704 ( 3.67)	15,100 ( 9.11)	11,596 ( 7.63)	9,888 ( 9.37)
Socio-Economic Classification	No code	12,326 ( 0.38)	966 ( 0.58)	277 ( 0.18)	535 ( 0.51)
Highest educational attainment	No academic or professional qualifications	831,974 (25.50)	25,744 (15.53)	46,604 (30.66)	25,026 (23.71)
Highest educational attainment	Level 1: 1-4 GCSE/O-levels	504,324 (15.46)	21,388 (12.90)	18,797 (12.37)	11,958 (11.33)
Highest educational attainment	Level 2: 5+ GCSE/O-levels	497,711 (15.26)	23,454 (14.15)	13,122 ( 8.63)	10,983 (10.40)
Highest educational attainment	Apprenticeship	140,557 ( 4.31)	1,737 ( 1.05)	842 ( 0.55)	993 ( 0.94)
Highest educational attainment	Level 3: 2+ A Levels or equivalent	351,979 (10.79)	16,683 (10.06)	9,427 ( 6.20)	8,311 ( 7.87)
Highest educational attainment	Level 4+: Degree or above	777,029 (23.82)	60,766 (36.65)	39,555 (26.02)	31,402 (29.75)
Highest educational attainment	Other: Vocational/Work related qualification or Qualification gained outside the UK (NI)	158,933 ( 4.87)	16,029 ( 9.67)	23,657 (15.56)	16,886 (16.00)
Household tenancy	Owned: owned outright	963,619 (29.54)	14,416 ( 8.69)	40,118 (26.39)	15,129 (14.33)
Household tenancy	Owned: owned with a mortgage or loan	1,373,600 (42.10)	50,121 (30.23)	69,289 (45.58)	37,282 (35.32)
Household tenancy	Shared owndership	20,568 ( 0.63)	2,396 ( 1.45)	701 ( 0.46)	1,091 ( 1.03)
Household tenancy	Social rented from council	277,449 ( 8.50)	36,424 (21.97)	10,035 ( 6.60)	14,285 (13.53)
Household tenancy	Other social rented	269,216 ( 8.25)	30,197 (18.21)	9,505 ( 6.25)	12,090 (11.45)
Household tenancy	Private rented	317,504 ( 9.73)	29,346 (17.70)	19,991 (13.15)	23,611 (22.37)
Household tenancy	Living rent free	28,225 ( 0.87)	1,935 ( 1.17)	2,088 ( 1.37)	1,536 ( 1.46)
Household tenancy	No code required	12,326 ( 0.38)	966 ( 0.58)	277 ( 0.18)	535 ( 0.51)
Type of accomodation	Detatched whole house or bungalow	769,133 (23.57)	11,192 ( 6.75)	25,243 (16.61)	14,950 (14.16)
Type of accomodation	Semi-deteched whole house or bungalow	1,220,527 (37.41)	36,074 (21.76)	49,464 (32.54)	29,402 (27.85)
Type of accomodation	Terraced whole house or bungalow	853,818 (26.17)	46,234 (27.89)	53,797 (35.39)	28,086 (26.61)
Type of accomodation	Flat in purpose built block of flats or tenement	294,834 ( 9.04)	60,213 (36.32)	18,413 (12.11)	25,798 (24.44)
Type of accomodation	Flat that is part of a converted or shared house	64,119 ( 1.97)	9,445 ( 5.70)	2,823 ( 1.86)	4,846 ( 4.59)
Type of accomodation	Flat that is in a commercial building	19,544 ( 0.60)	1,280 ( 0.77)	1,807 ( 1.19)	1,649 ( 1.56)
Type of accomodation	Caravan or other mobile or temporary structure	14,024 ( 0.43)	70 ( 0.04)	38 ( 0.02)	118 ( 0.11)
Type of accomodation	No code	26,508 ( 0.81)	1,293 ( 0.78)	419 ( 0.28)	710 ( 0.67)
Household size	1-2	2,113,645 (64.79)	87,518 (52.78)	40,762 (26.82)	47,184 (44.70)
Household size	3-4	1,021,026 (31.30)	61,627 (37.17)	71,302 (46.91)	44,233 (41.90)
Household size	5-6	95,465 ( 2.93)	13,969 ( 8.43)	31,089 (20.45)	11,574 (10.96)
Household size	Missing	26,508 ( 0.81)	1,293 ( 0.78)	419 ( 0.28)	710 ( 0.67)
Household size	7+	5,863 ( 0.18)	1,394 ( 0.84)	8,432 ( 5.55)	1,858 ( 1.76)
Multigenerational household	No	2,848,717 (87.32)	142,463 (85.92)	110,177 (72.48)	87,388 (82.79)
Multigenerational household	Yes	387,282 (11.87)	22,045 (13.30)	41,408 (27.24)	17,461 (16.54)
Multigenerational household	No code	26,508 ( 0.81)	1,293 ( 0.78)	419 ( 0.28)	710 ( 0.67)
Overcrowded		179,462 ( 5.50)	47,809 (28.84)	33,809 (22.24)	25,180 (23.85)
Keyworker type	Education and childcare	195,006 ( 5.98)	8,113 ( 4.89)	7,315 ( 4.81)	4,530 ( 4.29)
Keyworker type	Food and necessary goods	23,053 ( 0.71)	601 ( 0.36)	1,390 ( 0.91)	624 ( 0.59)
Keyworker type	Health and social care	243,366 ( 7.46)	29,875 (18.02)	7,983 ( 5.25)	10,544 ( 9.99)
Keyworker type	Key public services	45,095 ( 1.38)	2,735 ( 1.65)	1,434 ( 0.94)	1,357 ( 1.29)
Keyworker type	National and Local Government	28,245 ( 0.87)	1,961 ( 1.18)	1,058 ( 0.70)	653 ( 0.62)
Keyworker type	Not keyworker	2,594,729 (79.53)	118,209 (71.30)	128,753 (84.70)	84,961 (80.49)
Keyworker type	Public safety and national security	48,477 ( 1.49)	1,535 ( 0.93)	673 ( 0.44)	952 ( 0.90)
Keyworker type	Transport	44,942 ( 1.38)	1,577 ( 0.95)	1,290 ( 0.85)	882 ( 0.84)
Keyworker type	Utilities and communication	39,594 ( 1.21)	1,195 ( 0.72)	2,108 ( 1.39)	1,056 ( 1.00)
Keyworker in household	No code	26,508 ( 0.81)	1,293 ( 0.78)	419 ( 0.28)	710 ( 0.67)
Keyworker in household	No	2,138,257 (65.54)	96,493 (58.20)	103,147 (67.86)	70,537 (66.82)
Keyworker in household	Yes	1,097,742 (33.65)	68,015 (41.02)	48,438 (31.87)	34,312 (32.51)
Household with children		539,725 (16.54)	55,473 (33.46)	64,683 (42.55)	36,174 (34.27)
Cerebral Palsy		531 ( 0.02)	15 ( 0.01)	22 ( 0.01)	10 ( 0.01)
Asthma		499,403 (15.31)	20,972 (12.65)	25,492 (16.77)	16,864 (15.98)
Atrial Fibrillation		191,701 ( 5.88)	2,550 ( 1.54)	2,376 ( 1.56)	2,349 ( 2.23)
Coronary heart disease		261,798 ( 8.02)	4,712 ( 2.84)	12,513 ( 8.23)	6,266 ( 5.94)
Blood cancer		41,653 ( 1.28)	1,544 ( 0.93)	1,240 ( 0.82)	889 ( 0.84)
COPD		169,307 ( 5.19)	1,636 ( 0.99)	2,202 ( 1.45)	2,316 ( 2.19)
Cystic fibrosis or bronchiectasis or alveolitis		53,910 ( 1.65)	1,885 ( 1.14)	1,463 ( 0.96)	1,037 ( 0.98)
Dementia		33,933 ( 1.04)	1,348 ( 0.81)	1,020 ( 0.67)	614 ( 0.58)
Diabetes	No	2,621,384 (80.35)	125,008 (75.40)	96,797 (63.68)	78,187 (74.07)
Diabetes		641,123 (19.65)	40,793 (24.60)	55,207 (36.32)	27,372 (25.93)
Learning disability	No	3,220,969 (98.73)	164,523 (99.23)	150,744 (99.17)	104,549 (99.04)
Learning disability	Learning disability	39,977 ( 1.23)	1,224 ( 0.74)	1,196 ( 0.79)	972 ( 0.92)
Learning disability	Down's syndrome	1,561 ( 0.05)	54 ( 0.03)	64 ( 0.04)	38 ( 0.04)
Heart failure		99,631 ( 3.05)	3,136 ( 1.89)	3,290 ( 2.16)	1,871 ( 1.77)
Liver cirrhosis		14,783 ( 0.45)	310 ( 0.19)	523 ( 0.34)	386 ( 0.37)
Neurological disease		3,561 ( 0.11)	125 ( 0.08)	120 ( 0.08)	94 ( 0.09)
Parkinson's disease		12,596 ( 0.39)	247 ( 0.15)	375 ( 0.25)	204 ( 0.19)
Peripheral vascular disease		45,226 ( 1.39)	859 ( 0.52)	942 ( 0.62)	622 ( 0.59)
fracture of hip, wrist, spine or humerus		2,963 ( 0.09)	24 ( 0.01)	88 ( 0.06)	38 ( 0.04)
Rheumatoid arthritis or SLE		47,264 ( 1.45)	1,791 ( 1.08)	2,737 ( 1.80)	1,365 ( 1.29)
Severe mental illness		786,675 (24.11)	24,122 (14.55)	25,235 (16.60)	22,518 (21.33)
Stroke or TIA		129,658 ( 3.97)	4,502 ( 2.72)	4,292 ( 2.82)	2,382 ( 2.26)
Thrombosis or pulmonary embolus		1,012 ( 0.03)	10 ( 0.01)	58 ( 0.04)	15 ( 0.01)
Taking immunosuppressants		844 ( 0.03)	26 ( 0.02)	30 ( 0.02)	18 ( 0.02)
Taking anti-leukotriene or long acting beta2-agonists		380,540 (11.66)	10,735 ( 6.47)	16,396 (10.79)	10,323 ( 9.78)
Taking oral steroids in the last 6 months		59,847 ( 1.83)	1,383 ( 0.83)	1,954 ( 1.29)	1,039 ( 0.98)
Chronic Kidney disease	0	3,158,404 (96.81)	161,025 (97.12)	148,094 (97.43)	103,516 (98.06)
Chronic Kidney disease	2	90,533 ( 2.77)	3,807 ( 2.30)	2,993 ( 1.97)	1,681 ( 1.59)
Chronic Kidney disease	3	9,895 ( 0.30)	595 ( 0.36)	533 ( 0.35)	202 ( 0.19)
Chronic Kidney disease	4	3,675 ( 0.11)	374 ( 0.23)	384 ( 0.25)	160 ( 0.15)
Solid organ transplant		340 ( 0.01)	33 ( 0.02)	27 ( 0.02)	9 ( 0.01)
Urban Rural classification	Rural hamlets and isolated dwellings	108,730 ( 3.33)	343 ( 0.21)	341 ( 0.22)	745 ( 0.71)
Urban Rural classification	Rural hamlets and isolated dwellings in a sparse setting	10,021 ( 0.31)	7 ( 0.00)	3 ( 0.00)	48 ( 0.05)
Urban Rural classification	Rural town and fringe	278,694 ( 8.54)	1,000 ( 0.60)	1,062 ( 0.70)	2,067 ( 1.96)
Urban Rural classification	Rural town and fringe in a sparse setting	11,879 ( 0.36)	17 ( 0.01)	13 ( 0.01)	59 ( 0.06)
Urban Rural classification	Rural village	178,011 ( 5.46)	461 ( 0.28)	540 ( 0.36)	1,249 ( 1.18)
Urban Rural classification	Rural village in a sparse setting	12,397 ( 0.38)	15 ( 0.01)	9 ( 0.01)	55 ( 0.05)
Urban Rural classification	Urban city and town	1,387,322 (42.52)	20,644 (12.45)	35,947 (23.65)	24,300 (23.02)
Urban Rural classification	Urban city and town in a sparse setting	6,780 ( 0.21)	8 ( 0.00)	9 ( 0.01)	46 ( 0.04)
Urban Rural classification	Urban major conurbation	1,205,864 (36.96)	141,533 (85.36)	112,473 (73.99)	75,713 (71.73)
Urban Rural classification	Urban minor conurbation	62,809 ( 1.93)	1,773 ( 1.07)	1,607 ( 1.06)	1,277 ( 1.21)
Respiratory cancer		1,471 ( 0.05)	105 ( 0.06)	44 ( 0.03)	34 ( 0.03)
Epilepsy		44,800 ( 1.37)	1,392 ( 0.84)	1,303 ( 0.86)	1,103 ( 1.04)
